# Supplementary material for: High Temperature-Induced Expression of Rice α-Amylases in Developing Endosperm Produces Chalky Grains
Source: Front Plant Sci. 2017 Dec 6;8:2089. doi: 10.3389/fpls.2017.02089 (PMC5723670; doi:10.3389/fpls.2017.02089)
Supplement: Supplementary file 1 [file Table_1.XLSX]

## Sheet: Sheet1
Supplementary Table S1. Primers used for this study.
Gene name	Accession No.	Primer sequence	Template	Synonymous to
Construction of binary vectors for promoter::GUS
Amy1A promoter	Os02g0765600	F: AAAGGCGCGCCACGGAAATAAGCCGACCGAT	Genomic DNA	AmyI-1
		R: AAAGGATCCGGTGTTCAGCACCTGCATG
Amy1C promoter	Os02g0765400	F: AAAGGCGCGCCTCCTGTCAGGTGCCGTTGT	Genomic DNA
		R: AAAAGATCTTGTCCTCAGTACAGTACGTG
Amy2A promoter	Os06g0713800	F: AAAGGCGCGCCCTGGCTAATTATCAGCGATTAC	Genomic DNA
		R: AAAGGATCCGGCAGCAGCCAGGCTAGC
Amy3A promoter	Os09g0457400	F: AAAGGCGCGCCAGTGGGAGATCGATCATTTCA	Genomic DNA
		R: AAAGGATCCGGCCTACGTGCAGCCGG
Amy3B promoter	Os09g0457600	F: AAAGGCGCGCCGTTACTGGGCCTAAAAAGCTG	Genomic DNA	AmyII-5
		R: AAAAGATCTTGCTGCTTCTTTCGAGTAGC
Amy3C promoter	Os09g0457800	F: AAAGGCGCGCCCCTAGAAATTCTCACATTAATCG	Genomic DNA	AmyII-6
		R: AAAGGATCCTGCGTGTCTCAGATACAAGC
Amy3D promoter	Os08g0473900	F: AAAGGCGCGCCTACCTTTTCTCTTTCTCAGGTG	Genomic DNA	AmyII-4
		R: AAAAGATCTATCTGTGTAAGCTGAAACCGT
Amy3E promoter	Os08g0473600	F: AAAGGCGCGCCAGAGCCACATAAGCCATGAC	Genomic DNA	AmyII-3
		R: AAAGGATCCGGCTACAGAGCAATGCAAATG
GluB1 promoter	Os02g0249800	F: CAAGCTTCAGAGAAAGGCT	Genomic DNA
		R: CCTCTAGAAGCTATTTGTACTTGCTTATGG
Wx promoter	Os06g0133000	F: AAAGCTTACGCCGACGGCTCACAC	Genomic DNA
		R: CCTCTAGAGGTGGTTGTCTAGCTGTTGCTGTGGAGGATCT
Pro10 promoter	Os03g0766100	F: AAGCTTGAACATGGACATTGCATAGTT	Genomic DNA
		R: TTCTAGATGCTGATTCTACAATTCTAGTG
Pro10 terminator	Os03g0766100	F: AAGAGCTCAAACGTTGGTTACATGTACTCTAG	Genomic DNA
		R: TTGAATTCTGTACAGCATGGCTTTCAAGAG
Construction of binary vectors for overexpression
Pro10 promoter	X17074	F：AAAGCTTGAACATGGACATTGCATAGTT	Genomic DNA
		R：GGGATCCTCTAGATGCTGATTCTACAATTCTAGTG
Amy1A	Os02g0765600	F: TCTAGAATGCAGGTGCTGAACACCAT	AK101744	AmyI-1
		R: GGTACCTCAGATTTTCTCCCAGATTGC
Amy1C	Os02g0765300	F: TCTAGAATGGCGAGCAAACGCTTCTT	Genomic DNA
		R: GGTACCTCAGATTTTCTCCCAGACTGC
Amy2A	Os06g0713800	F: TCTAGAATGGCGACCGGACGACGC	AK059671
		R: GGTACCTCAGAGCGATGCGCTGGAA
Amy3A	Os09g0457400	F: TCTAGAATGGGGAAGCAAATGGCCG	AK099330
		R: GGTACCCTAGCGCCGACCTTCTGG
Amy3B	Os09g0457600	F: TCTAGAATGGCAAAGCGCATAGCCTC	AK241191	AmyII-5
		R: GGTACCCTAATAGTGGTGCCGCCCT
Amy3C	Os09g0457800	F: TCTAGAATGGCAAAGCATTCCACCAC	Genomic DNA	AmyII-6
		R: GGTACCCTAGTGGCGCCGCCCTG
Amy3D	Os08g0473900	F: TCTAGAATGAAGAACACCAGCAGCTTG	AK119761	AmyII-4
		R: GGTACCCTATAGGTGCCGCCCCGC
Amy3E	Os08g0473600	F: TCTAGAATGGGCAAGCACCATGTCAC	AK103413	AmyII-3
		R: GGTACCCTAATAGTGCTTTCTACCGGC
Quantitative RT-PCR
Amy1A	Os02g0765600	F: GGTCAACTGGGTCGATCGT	cDNA	AmyI-1
		R: CTGCCGGTTTCTGATTGAC
Amy1C	Os02g0765300	F: GCTAAGGCGACGACCTTCA	cDNA
		R: CGTCGTATCTTGGTCCGAC
Amy2A	Os06g0713800	F: GCGGCTGATCGACCAGC	cDNA
		R: GTCGTGCAGCATGATCTTG
Amy3A	Os09g0457400	F: TCGTGAACTGGGTGAAGCA	cDNA
		R: CCCGTTGCGCTTCCTCGT
Amy3B	Os09g0457600	F: TCGGTGGCCCTGCGTCA	cDNA	AmyII-5
		R: CATTTCTTGATCTCACTGCAG
Amy3C	Os09g0457800	F: TCGGTGGCCCTGCATCG	cDNA	AmyII-6
		R: TTCTTGACCTCACCGCGG
Amy3D	Os08g0473900	F: GGCTCGACGCAGAAGCTT	cDNA	AmyII-4
		R: GACGACGGCGACGTATGC
Amy3E	Os08g0473600	F: GCTCGACCCAGTCGCTCT	cDNA	AmyII-3
		R: CACGACATGGAAGTCGGAG
UBQ5	Os01g0328400	F: ACCACTTCGACCGCCACTACT	cDNA
		R: ACGCCTAAGCCTGCTGGTT
Restriction sites used for cloning are indicated by underlines. Synonymous names were according to Mitsui et al. (1996) and Nanjo et al. (2004).
